# Supplementary material for: Health Risk Assessment in Children Occupationally and Para-Occupationally Exposed to Benzene Using a Reverse-Translation PBPK Model
Source: Int J Environ Res Public Health. 2023 Jan 27;20(3):2275. doi: 10.3390/ijerph20032275 (PMC9915979; doi:10.3390/ijerph20032275)
Supplement: Supplementary file 1 [file ijerph-20-02275-s001.zip]

Archive with 1 entries (1 files):
- ijerph-2125369-supplementary.pdf
